# Supplementary material for: Adipose-Derived Stem Cell Membrane-Coated Mitochondria Restore Tendon Stromal Cell Function Through Metabolic Reprogramming and Promote Achilles Tendon Healing
Source: J Funct Biomater. 2026 Mar 2;17(3):119. doi: 10.3390/jfb17030119 (PMC13028381; doi:10.3390/jfb17030119)
Supplement: Supplementary file 1 [file jfb-17-00119-s001.zip]

Archive with 1 entries (1 files):
- jfb-3988073-supplementary.pdf
